# Supplementary material for: Genomic and phenotypic characterization of plasmid-mediated extensively drug-resistant Salmonella Typhi from Lahore Pakistan carrying IncY IncQ1 and IncC replicons
Source: Sci Rep. 2026 Mar 16;16:13606. doi: 10.1038/s41598-026-37560-5 (PMC13121732; doi:10.1038/s41598-026-37560-5)
Supplement: Supplementary file 1 — Supplementary Material 1 [file 41598_2026_37560_MOESM1_ESM.zip]

Archive with 8 entries (8 files):
- 52E.fasta
- __MACOSX/._52E.fasta
- 54E.fasta
- __MACOSX/._54E.fasta
- 56E.fasta
- __MACOSX/._56E.fasta
- 58E.fasta
- __MACOSX/._58E.fasta
